# Supplementary material for: Production of a Novel Protopanaxatriol-Type Ginsenoside by Yeast Cell Factories
Source: Bioengineering (Basel). 2023 Apr 11;10(4):463. doi: 10.3390/bioengineering10040463 (PMC10135449; doi:10.3390/bioengineering10040463)
Supplement: Supplementary file 1 [file bioengineering-10-00463-s001.zip]

Archive with 1 entries (1 files):
- bioengineering-2274152-supplementary.pdf
